# Supplementary material for: Gene signatures associated with exosomes as diagnostic markers of postpartum depression and their role in immune infiltration
Source: Front Endocrinol (Lausanne). 2025 Jul 17;16:1542327. doi: 10.3389/fendo.2025.1542327 (PMC12310459; doi:10.3389/fendo.2025.1542327)
Supplement: Supplementary file 9 [file Table9.xlsx]

## Sheet: 合并去重
EXOSC3
EXOSC5
EXOSC10
EXOSC1
EXOSC4
EXOSC9
EXOSC2
EXOSC8
EXOSC6
EXOSC7
DIS3
MTREX
DIS3L
ZCCHC8
PDCD6IP
RBM7
SDCBP
MPHOSPH6
NRDE2
ZFC3H1
RAB27A
YBX1
HDGF
HNRNPA2B1
DIS3L2
CD63
SDC1
CD274
TUG1
CD81
C1D
RAB5A
VPS4B
CD9
RAB7A
RAB5B
SKIC2
VPS4A
ATP13A2
KRAS
ATP9A
PTEN
SDC4
PABPN1
ANXA1
SETX
SKIC3
WDR74
HGS
TENT4B
DCPS
BAG6
MYOC
SNF8
RAB5C
NDFIP1
NEDD4
SKIC8
PKM
ANXA2
HSPA8
RPS27A
CHMP4B
DPP4
ITCH
MAPK1
RPS8
EGFR
HSPA4
CARHSP1
RPS16
APOE
RPS13
RPS9
MFGE8
RPS4X
ZG16B
HSP90AA1
NVL
ICAM1
VASN
HBS1L
GNG7
STEAP3
MSN
NRAS
GAPDH
RPS14
TENT4A
RPS3A
VEGFA
RNPEP
CAB39
MYO1D
SCPEP1
BROX
ZCCHC7
PKHD1
SERPINB3
RPS19
HNRNPH1
CHMP2A
STAT3
TIMD4
RPS28
APP
SRC
GSN
TMEM109
CD59
RAB27B
ARPC5L
SH3BGRL
SNCA
AKT1
BRAF
TLR4
IGKC
IGKV2D-28
IGKV1-39
IGKV2-30
MAPK3
NT5E
TGFB1
ACTB
RRAS
SMPD3
EIF3I
ENO1
LGALS3BP
CLIC1
YWHAZ
TMEM256
TP53
FAH
PGLYRP1
SERPINA4
LRRC15
PGLS
GNG12
RHOF
ARL15
MXRA8
FCGBP
LRRC57
UEVLD
FAM151A
VMO1
VPS37D
C11orf52
ALDOA
CHMP6
RPS15A
RPS5
CLTC
LSR
YWHAE
HSPD1
ASAH2
NEDD4L
PABPC1
EIF3B
MYO1C
ARFGEF2
SLC12A3
ACTG1
ACTN4
THBS1
GARS1
PROM1
IL1B
MUC1
MVP
PPIA
ALB
CD44
RRAS2
KLRK1
GIPC2
HSPG2
SIRT1
FASLG
MYH9
EXT2
CRISPLD1
HSPA1A
RPS11
RAB11A
S100A9
ANXA6
FBL
CPN2
IGLC1
IGKV1-5
IGLV3-21
IGHV3-7
IGKV1-17
IGKV1D-33
IGKV1D-12
EIF3H
SPON2
SMPDL3B
HDHD2
ARRDC1
MAN2B2
POTEE
STOM
FLNA
SNAP23
FAM3B
SBSN
RBMX
GGT1
LGALS3
UBL3
CPNE3
CD55
HSPA12A
ITLN1
PTER
ACY3
SYPL1
SAT2
GPR155
SCRN2
CLRN3
PDZK1IP1
CYSTM1
PRXL2B
BSG
ANXA5
GOT1
AQP2
ROBO4
C1RL
CD248
GLOD4
ISLR
CILP2
ACTBL2
PLBD2
ENDOD1
IGLV2-14
IGLV3-19
FN1
PARK7
SOD1
DHX36
CD14
IST1
SLC12A1
TOLLIP
MIF
CFL1
NHERF1
TAGLN2
NFKB1
PRNP
RPS17
PRDX1
FLOT1
LAMP2
PHGDH
CRYAB
SLAMF1
CD101
LY75
BRK1
RPS6
NCKAP1
HLA-A
CHMP3
MARCKS
HLA-DRA
CTNNB1
RPS7
LGALS9
VTN
DYNC1H1
ITGAV
ATP6V1B1
EXPH5
EEF2
SLC3A2
NPNT
IGLC2
IGLC3
RHBDD1
HSPB1
AKR1A1
VPS28
RPS23
HSPA5
MYH13
MYOF
RAB35
FLOT2
TNF
TUBB4B
PKD1
CIB1
RPE
ANGPTL6
DDX3X
TGFBR3
VDAC1
ALYREF
ABCB6
GNB1
EPS8
TUBB3
IGHG4
IGHG3
POTEF
IGHD
PPIB
ATP5F1B
IQGAP1
PDCD4
UBA1
GPI
PEBP1
ATP6V1A
ACTR2
CST3
ANO6
ANXA7
CAP1
MELTF
ANXA4
CAPZB
EHD1
ITGA4
HMGB1
RPS18
ANPEP
GNB2
GPM6A
LDHB
PFN1
PCBP1
AQP1
CLU
IGKV3D-11
CXCR4
GNAI2
TKT
MTHFD1
AHSG
ACTN1
TFRC
CYB5R1
THSD4
C1QTNF3
METRNL
NXPE4
TPRG1L
C5orf46
PRR27
MYL6
PALS2
IGSF8
PGK1
EZR
PDCD6
HLA-B
LAMC1
CAV1
MDH2
HNRNPK
SLC6A13
GK2
CALML3
CTDSPL
STXBP4
COBLL1
SLC12A9
TMEM38A
ZNHIT6
PM20D1
SLC5A9
EML5
ENPP4
SERINC2
TBC1D21
DNHD1
BEND7
C17orf80
PRKRIP1
RAB19
SFT2D2
TEKTL1
ZNF114
C19orf18
ZNF486
C2orf16
FAM209A
GATD1
TMEM52B
CYSRT1
TBC1D10A
DSP
PRSS8
HIF1A
AKR1B1
CA4
GPC1
SRI
ELAVL1
RAB22A
PGM2
MAN1C1
OMD
GNG4
ITFG1
MYO5C
PSMA8
SAA4
LDHAL6A
CPNE9
TMC4
B3GNT8
FAM168B
PGAP6
TMC5
TTC38
LRRN4
ACTR3C
DDTL
SMR3B
PPIAL4A
POTEI
PABPC1L2A
POTEJ
PABPC1L2B
PPIAL4C
IGLV1-51
TUBB8B
ADAM17
A2M
PSMA3
CHMP4C
CHMP4A
TLN1
ATP6V1B2
HSPA1B
IL6
CD86
EPS8L2
GPRC5B
CDH1
HLA-DRB1
RAN
TOM1
VIM
TUBB
PODXL
HPSE
KRT9
FASN
PGD
GRHPR
PIP
MRAS
ITGB3
RDX
RALA
TMPRSS2
GRB2
LCN2
NCL
RPLP2
RPS2
EGF
KPRP
TSPAN1
RAB10
PRDX2
CCT3
MMP9
PFKL
PGAM1
CAPZA1
H4C1
H4C9
GNAS
SORD
YWHAQ
AGRN
PSMA1
H4C3
H4C11
H4C16
H4C12
H4C2
H4C5
H4C8
H4C4
H4C6
H4C13
H4C14
H4C15
PLAA
MYC
RPL11
RPS3
RPL31
RPL22
VCP
LAMP1
CCT6A
PNPT1
S100A4
HBA1
ACE
AHCY
PNP
APRT
ARHGDIA
PRDX6
TXN
GSTO1
ANXA11
ARPC3
CNDP2
UGP2
ARPC2
CCT2
CRYZ
LAP3
PSMA2
RP2
ACTR3
CAPG
CCT4
PDCD10
PSMB2
RAB2A
SLC44A2
RHOG
ALDOC
CAPZA2
COTL1
CHMP5
EHD4
GCA
CHMP1B
RAB21
RNH1
PEF1
RPS20
EZH2
GNG5
ATP1A1
ARF1
TNFSF10
IDH1
ALDH1A1
COL6A1
DAAM2
RHOBTB3
HSP90AB1
SLC2A1
APOA1
F2
AMBP
IFNG
ADGRE5
NAMPT
PSMA7
ZFP36
CAPN1
CTSC
COL18A1
CCT8
PSAT1
APOA2
ARPC4
RPL30
MET
MEP1A
MAPT
EIF4A1
WNT5A
KHSRP
PLG
STXBP2
RPL24
CCN2
HNRNPA1
ARF3
ATP5F1A
RPS25
CBR1
ARHGAP1
VTA1
PROM2
IGKV2-40
RHOA
KRT1
TSPAN6
HSP90B1
TNFRSF1A
CD34
HPX
B2M
GNAQ
GANAB
GNA11
LYZ
B4GALT1
SERPINF1
ATP6AP2
ITM2B
LAMA5
CD2AP
CNP
ESD
MAN2A1
PRDX5
ATP6V0D1
S100A8
GPRC5A
PLD3
OLFM4
VAT1
ABHD14B
PDCD1
VCAM1
KRT13
THY1
LMAN2
BASP1
S100A16
VCL
SHMT2
DSC2
SERPINA5
LCP1
CCT5
PSMB1
LRG1
GDI2
GPRC5C
LRRK2
DICER1
CXCL12
YWHAG
SCARB1
YWHAH
NME2
EPB41L2
NEU1
TALDO1
NME1
RPL27
RPLP0
RPL12
RPL23A
PLD2
TUBA4A
KRT10
GLIPR2
H3C14
H2AC18
H2AC19
MME
SERPINA1
CUBN
ACY1
NAGLU
RACK1
RPL4
HBA2
PFN2
IGHA1
ACTA1
HSPA9
CKB
CEACAM5
ZC3H14
GRN
RPSA
NSUN2
ACLY
ATIC
PRKAR2A
DPEP1
KPNB1
CYFIP2
NPEPPS
TCP1
CAND1
SERBP1
H2BC18
AGO2
PLEC
GSTM2
RAC2
WARS1
RAP1B
F11R
SERPINB9
RAB9A
EXT1
NDST1
NDST2
RPL23
ATP1B1
NCSTN
S100A14
SNX18
XRN1
NCBP1
STAM
CANX
RHEB
ACSL4
HINT1
BLVRA
PSMA4
ARHGDIB
PSMA5
FABP5
OLA1
PSMB6
ARPC5
PSMB3
RAB14
VAMP8
BST2
CLIC4
ST13
CYRIB
RIDA
GOLGA7
EIF6
CORO1A
JAK3
LCK
RAC1
UBE2N
GOT2
PHB1
DBI
GNA13
PAICS
RAB11B
UBE2V1
PDIA6
PLXNB2
NUTF2
H2AC12
H2BC6
H3C6
C3
RAB8A
CPNE8
TUBA1A
CD47
ERBB2
FGFR2
CHEK2
BARD1
TSC2
CASP7
TYR
CCKBR
CYP11A1
GATA4
ABCB11
IVL
BID
SDHA
USF1
RHO
TAC1
HLA-DQA1
RIPK1
CUL4A
ABCB5
ADCYAP1
FZD5
RANBP1
CASC3
GPBAR1
PSMC5
POLR2K
PLCB4
DOK1
SF3B4
GTF2I
NOC2L
MEF2A
CYC1
MRPL21
MRPL4
BDKRB2
PIK3R5
PRPF3
PSMD2
SNRPA1
RPS10
ADRA1B
TRIOBP
RPL26L1
FAM162A
SF3A2
HER2
CD24
Del-1
Dicer
POSTN
FGFR3
FIBP
FRS2
HOXC6
HTR7
IL1RAP
KISS1R
KRT14
MTDH
NANOG
NEUROD1
Plau
RAB13
RPL28
S1PR2
TGFBR1
TRPC5
UCHL1
CYP19A1
CTSB
ELK1
FGF9
DUSP1
MRPS30
DMRT1
CXCL13
BLZF1
ANAPC1
ALDH9A1
ENPP1
CDC23
HDC
POU4F1
TLR5
ABCC9
RBM10
DTX3L
ADH1A
HEXA
MRPL15
ITGB7
DCT
HRNR
CACNB2
AP2S1
DOK7
PKN2
TPP2
CDC42
CP
EEF1A1
EPCAM
SFN
CD82
FTH1
FTL
GSTP1
IGF1R
ITGB1
LDHA
TSG101
ADAM10
PIGR
ARF6
CSTB
ABCB1
BIRC5
