# Supplementary material for: Gene signatures associated with exosomes as diagnostic markers of postpartum depression and their role in immune infiltration
Source: Front Endocrinol (Lausanne). 2025 Jul 17;16:1542327. doi: 10.3389/fendo.2025.1542327 (PMC12310459; doi:10.3389/fendo.2025.1542327)
Supplement: Supplementary file 10 [file Table10.xlsx]

## Sheet: Sheet 1
PARK7
