# Supplementary material for: Gene signatures associated with exosomes as diagnostic markers of postpartum depression and their role in immune infiltration
Source: Front Endocrinol (Lausanne). 2025 Jul 17;16:1542327. doi: 10.3389/fendo.2025.1542327 (PMC12310459; doi:10.3389/fendo.2025.1542327)
Supplement: Supplementary file 11 [file Table11.csv]

	Estimate	P	OR	CIlower	CIupper	Characteristics
RPS16	3.43653682	0.028272859	31.07913893	1.754376954	921.9380793	RPS16
PSMB6	2.336339091	0.022936642	10.34330128	1.590980806	95.73346144	PSMB6
TPP2	-3.529305182	0.040826003	0.029325285	0.000644048	0.663337126	TPP2
KHSRP	2.184452218	0.021002432	8.885779752	1.595399877	69.27539031	KHSRP
EXOSC1	3.459261061	0.038908212	31.79347441	1.441213292	1143.688067	EXOSC1
RHBDD1	4.650734908	0.019487677	104.6618742	2.921466826	8106.061422	RHBDD1
AKR1B1	2.82431389	0.036520002	16.84938049	1.507869879	341.9967502	AKR1B1
CFL1	2.901115732	0.027410945	18.19443415	1.701532215	325.0064181	CFL1
FBL	1.585409644	0.024486355	4.881290561	1.342104539	22.29837031	FBL
CD59	3.424991582	0.038410287	30.72238622	1.50345443	1133.081556	CD59
TPRG1L	2.427689833	0.033207788	11.33267145	1.409950068	136.39707	TPRG1L
PARK7	2.703963821	0.007506623	14.93882936	2.455625555	139.6674872	PARK7
SAT2	-2.419924211	0.043044368	0.088928357	0.006871126	0.814117359	SAT2
PSMB3	3.695997597	0.034763726	40.28574149	1.693626313	1864.263679	PSMB3
RALA	2.555485583	0.044603484	12.87755126	1.26958075	206.9139908	RALA
ALDOC	1.989855332	0.020189967	7.314475513	1.50254112	45.64930879	ALDOC
GNB1	4.322650596	0.042616447	75.38818737	1.538503036	7642.048611	GNB1
RPS3	4.051027434	0.015140026	57.45645947	2.942607039	2310.569271	RPS3
PLXNB2	-1.803159197	0.047556577	0.164777501	0.022283639	0.858365963	PLXNB2
`HLA-B`	-2.864659617	0.033255292	0.057002531	0.003131009	0.675778722	HLA-B
FAH	-1.854515921	0.048862847	0.156528697	0.02070291	0.881487415	FAH
RAB22A	2.704586207	0.037265332	14.94812998	1.45689945	269.1105706	RAB22A
EIF6	3.525052553	0.022621193	33.95555805	2.113744118	1033.269921	EIF6
TNFSF10	-2.239744615	0.032180965	0.106485696	0.010168917	0.64423094	TNFSF10
NDST1	-2.447865364	0.042953313	0.086477989	0.006198091	0.786825317	NDST1
RPS4X	2.367635781	0.036648902	10.67213118	1.344305087	123.5411774	RPS4X
HSP90B1	2.713507203	0.019569837	15.08207878	1.883488462	198.4592985	HSP90B1
BLZF1	-1.146691811	0.0384583	0.317685998	0.092711918	0.844465137	BLZF1
RPL24	3.754603259	0.042346121	42.71726878	1.692774648	2646.048852	RPL24
SCARB1	-3.732225989	0.030987511	0.023939487	0.000560505	0.555125792	SCARB1
HNRNPA2B1	-3.209796574	0.010569025	0.040364824	0.002312459	0.348065521	HNRNPA2B1
